# Supplementary material for: Establishing MinION Sequencing and Genome Assembly Procedures for the Analysis of the Rooibos (Aspalathus linearis) Genome
Source: Plants (Basel). 2022 Aug 19;11(16):2156. doi: 10.3390/plants11162156 (PMC9416007; doi:10.3390/plants11162156)
Supplement: Supplementary file 1 [file plants-11-02156-s001.zip]

Archive with 2 entries (2 files):
- plants-1811001 - Table S1 and Figure S1.pdf
- plants-1811001 - Table S2.xlsx
