# Supplementary material for: Establishing MinION Sequencing and Genome Assembly Procedures for the Analysis of the Rooibos (Aspalathus linearis) Genome
Source: Plants (Basel). 2022 Aug 19;11(16):2156. doi: 10.3390/plants11162156 (PMC9416007; doi:10.3390/plants11162156)
Supplement: Supplementary file 1 [file plants-11-02156-s001.zip › plants-1811001 - Table S2.xlsx]

## Sheet: Sheet1
Table S2: Relevant assembly and BUSCO statistics for the assemblies of the rooibos genome generated using Illumina and MinION sequencing data with short, hybrid and long-read assembly programs.
Assembly	Platanus	MaSuRCA_Illu	MaSuRCA_hybrid	Haslr	Wengan	Flye_unpolished	Flye-Racon_long	Flye-Medaka	Flye-Racon_short	Flye-Nextpolish	Raven_unpolished	Raven-Racon_long	Raven-Medaka	Raven-Racon_short	Raven-Nextpolish	Redbean_unpolished	Redbean-Racon_long	Redbean-Medaka	Redbean-Racon_short	Redbean-Nextpolish	Canu_unpolished	Canu-Racon_long	Canu-Medaka	Canu-Racon_short	Canu-Nextpolish	NextDenovo_unpolished	NextDenovo-Racon_long	NextDenovo-Medaka	NextDenovo-Racon_short	NextDenovo-Nextpolish
# contigs (>= 0 bp)	1362137	206604	29593	28838	12974	46398	40933	40933	39239	40933	11676	11676	11676	11673	11676	16777	16397	16397	16320	16397	33876	33753	33753	33686	33753	5431	5431	5431	5431	5431
# contigs (>= 1000 bp)	191864	125013	29593	28359	12974	43277	39791	39819	38455	39818	11676	11675	11675	11672	11675	16777	16395	16395	16318	16395	33876	33750	33750	33685	33750	5431	5431	5431	5431	5431
# contigs (>= 5000 bp)	53499	52439	28748	13019	12593	26364	25927	26035	25885	26032	11675	11674	11674	11672	11674	16251	16111	16143	16080	16144	32260	32164	32195	32169	32189	5430	5430	5430	5430	5430
# contigs (>= 10000 bp)	22367	29932	26938	5603	7673	19992	19777	19840	19791	19839	11669	11668	11668	11667	11668	13039	13168	13187	13167	13187	26639	26734	26830	26796	26824	5426	5425	5425	5425	5425
# contigs (>= 25000 bp)	2501	7330	16990	659	2326	11749	11673	11718	11693	11707	10622	10634	10662	10652	10652	7773	7975	8024	8008	8021	12581	12863	12975	12945	12962	5363	5357	5360	5359	5360
# contigs (>= 50000 bp)	145	948	8519	33	490	6337	6290	6330	6312	6322	6890	6915	6973	6957	6961	4729	4862	4880	4871	4875	4509	4658	4706	4684	4692	4513	4465	4479	4470	4472
Total length (>= 0 bp)	1214838931	997119063	1483392248	191910414	218650174	1140277360	1123362619	1128529051	1121640653	1126720662	905644567	909764097	915158234	912627427	913144584	962057665	993590699	996939343	994156944	995233789	949929385	965943306	971713702	968976541	970043483	824216599	817059056	820855898	818640051	818876859
Total length (>= 1000 bp)	871912801	950778865	1483392248	191601713	218650174	1138061903	1122548113	1127736815	1121069729	1125927032	905644567	909763607	915157744	912626937	913144096	962057665	993589344	996937988	994155594	995232436	949929385	965941054	971711441	968975700	970041221	824216599	817059056	820855898	818640051	818876859
Total length (>= 5000 bp)	596384993	787629516	1480583167	147309336	216907080	1091204248	1082347547	1087680225	1083734429	1085848219	905643081	909762319	915156460	912626937	913142812	959675628	992414345	995907512	993180675	994206628	943992838	960123602	966002359	963358162	964303658	824211729	817054352	820851114	818635295	818872083
Total length (>= 10000 bp)	376354518	626250828	1466364507	94848983	181008416	1045426164	1037971186	1042988443	1039752007	1041169113	905590474	909715541	915109372	912589466	913095786	936376234	971081351	974402468	971979834	972694790	901135647	918849549	925131630	922429675	923431253	824175201	817010257	820806515	818590903	818827550
Total length (>= 25000 bp)	83408405	273811713	1293229827	21880594	96790875	910819106	905264492	909933818	907034331	907957475	885108290	889476524	895434013	892735615	893197004	849048829	884376429	888195885	885831006	886451437	666396891	686885610	693272163	690800768	691572317	822923310	815659137	819514504	817277946	817537083
Total length (>= 50000 bp)	9211904	61550284	993997325	1911546	34225902	718916401	714235428	718851657	716202491	716992792	744156356	749180437	756312553	753447217	753953201	742581229	775382008	778318618	776143460	776494109	386927754	402692264	406964102	404885575	405355772	788418129	779529597	783699920	781143622	781441264
# contigs	78315	70462	29263	19723	12972	33346	32286	32393	31921	32392	11675	11674	11674	11672	11674	16753	16347	16350	16275	16350	33477	33351	33357	33320	33356	5431	5431	5431	5431	5431
Largest contig	154059	257349	1225954	77419	222008	921299	925383	928488	926118	925075	760847	765889	767221	765347	764913	1686036	1739027	1738674	1734655	1734062	434840	443413	444838	443863	443487	3406093	3359923	3371738	3361759	3361805
Total length	693704518	857884365	1482648744	173574630	218644893	1118478701	1107185257	1112525290	1107431018	1110707913	905643081	909762319	915156460	912626937	913142812	962000203	993471916	996828191	994049668	995122514	948985266	964994951	970776458	968099004	969102672	824216599	817059056	820855898	818640051	818876859
Estimated reference length	1100000000	1200000000	1200000000	1200000000	1200000000	1200000000	1200000000	1200000000	1200000000	1200000000	1200000000	1200000000	1200000000	1200000000	1200000000	1200000000	1200000000	1200000000	1200000000	1200000000	1200000000	1200000000	1200000000	1200000000	1200000000	1200000000	1200000000	1200000000	1200000000	1200000000
GC (%)	35.18	34.94	36.00	34.04	35.23	35.72	35.21	35.30	35.42	35.44	34.27	34.76	34.86	35.05	35.05	34.93	35.27	35.36	35.53	35.53	34.69	34.66	34.76	34.92	34.92	35.39	35.11	35.19	35.39	35.38
N50	10871	17142	80888	10950	22199	77709	78172	78358	78512	78176	99352	99903	100315	100069	100060	142771	148572	148398	148157	148018	40175	41134	41324	41225	41247	218190	217600	218885	218094	218285
NG50	5917	10848	106805			70760	69947	70601	70146	70220	72030	72687	73689	73260	73386	95113	105547	106492	105609	105695	33198	34822	35238	31037	31094	131872	129013	110287	109107	109260
N75	6544	9445	38968	6456	12333	33528	34036	34020	34202	33961	59660	59900	60297	60140	60185	56039	58845	58762	58728	58664	22278	22746	22867	22820	22827	104171	103544	103643	103399	103414
NG75			59843			26224	25582	26189	25827	25991	18261	20748	23242	22145	22362	16490	22469	23093	22653	22761	15299	16485	16905	11810	11875
L50	19539	14864	4517	4832	2860	3794	3740	3750	3735	3753	2741	2734	2738	2738	2739	1645	1641	1645	1644	1647	6467	6420	6434	6430	6439	775	771	773	773	773
LG50	44977	27412	2991			4344	4367	4338	4359	4356	4491	4444	4400	4423	4420	2670	2467	2454	2467	2467	8536	8205	8128	9684	9676	1601	1631	2030	2045	2044
L75	40202	31698	11195	10015	6139	9265	9107	9132	9080	9139	5701	5691	5696	5696	5698	4331	4303	4314	4307	4319	14502	14408	14431	14422	14438	2182	2173	2177	2177	2178
LG75			6799			11327	11465	11330	11416	11395	11303	11093	10852	10960	10939	10271	8634	8516	8603	8589	20595	19606	19335	24737	24680
# N's per 100 kbp	11330.01	2243.51	4.92	0.00	0.00	0.46	0.02	0.02	0.04	0.07	0.00	0.00	0.00	0.03	0.06	0.00	0.00	0.00	0.03	0.06	0.00	0.00	0.00	0.04	0.05	0.00	0.00	0.00	0.03	0.08
# predicted genes (unique)	150719	177114	311021	31567	40956	204130	169376	175783	234300	230499	92788	122148	129427	176944	172449	95305	142584	150374	211431	207510	127306	136850	142899	187795	182525	122201	117960	124841	169539	164521
# predicted genes (>= 0 bp)	150900 + 815 part	178215 + 837 part	327623 + 844 part	31569 + 144 part	40929 + 121 part	205076 + 300 part	169623 + 216 part	176094 + 162 part	234815 + 215 part	230970 + 230 part	92930 + 7 part	122277 + 10 part	129552 + 9 part	177249 + 59 part	172736 + 56 part	95503 + 32 part	142776 + 40 part	150577 + 46 part	211642 + 116 part	207756 + 121 part	128027 + 40 part	137291 + 40 part	143337 + 43 part	188318 + 197 part	182989 + 183 part	122249 + 3 part	118018 + 3 part	124885 + 6 part	169741 + 19 part	164718 + 16 part
# predicted genes (>= 300 bp)	103440 + 721 part	130124 + 697 part	278812 + 789 part	23243 + 136 part	31498 + 108 part	136414 + 225 part	110497 + 172 part	115587 + 126 part	186201 + 173 part	182458 + 189 part	65660 + 7 part	86934 + 8 part	92426 + 7 part	149073 + 56 part	145225 + 51 part	57567 + 20 part	96316 + 30 part	102142 + 38 part	174051 + 104 part	171131 + 106 part	83517 + 30 part	92966 + 29 part	97745 + 31 part	152402 + 176 part	147369 + 163 part	85438 + 3 part	84073 + 2 part	89026 + 5 part	143182 + 17 part	138709 + 15 part
# predicted genes (>= 1500 bp)	24869 + 150 part	40287 + 129 part	91884 + 266 part	11506 + 37 part	11694 + 47 part	33679 + 8 part	28886 + 7 part	30422 + 5 part	56575 + 11 part	56588 + 12 part	21944 + 3 part	25709 + 3 part	27028 + 0 part	49792 + 6 part	49895 + 9 part	14663 + 0 part	25305 + 4 part	26478 + 2 part	51823 + 14 part	52459 + 14 part	26131 + 6 part	28980 + 7 part	30266 + 9 part	53257 + 36 part	52768 + 39 part	23578 + 1 part	23846 + 0 part	25044 + 0 part	46048 + 4 part	46264 + 3 part
# predicted genes (>= 3000 bp)	7858 + 33 part	15793 + 28 part	35784 + 94 part	5560 + 15 part	5124 + 18 part	13112 + 4 part	11447 + 4 part	12239 + 4 part	22216 + 4 part	22446 + 2 part	9023 + 3 part	10384 + 3 part	11216 + 0 part	20123 + 1 part	20608 + 3 part	5206 + 0 part	9921 + 1 part	10596 + 1 part	19791 + 7 part	20213 + 4 part	10443 + 4 part	11821 + 6 part	12600 + 5 part	22043 + 13 part	22208 + 7 part	9524 + 1 part	9729 + 0 part	10391 + 0 part	18462 + 0 part	18963 + 1 part
Complete BUSCOs (%)	56.1	45.4	84.3	67.0	49.4	97.3	96.5	98.0	99.2	99.2	96.9	95.7	96.9	97.6	98.0	83.9	96.5	98.8	99.2	99.2	96.1	98.8	99.2	99.6	99.6	90.2	92.1	93.7	94.5	94.5
Complete single BUSCOs (%)	51.8	36.9	49.0	62.7	48.6	65.9	71.8	70.2	65.5	64.3	79.6	76.9	79.6	69.0	69.4	80.4	82.4	85.9	74.9	75.3	71.4	72.5	72.5	57.6	56.9	72.9	72.5	76.1	69.8	69.8
Complete duplicated BUSCOS (%)	4.3	5.9	35.3	4.3	0.8	31.4	24.7	27.8	33.7	34.9	17.3	18.8	17.3	28.6	28.6	3.5	14.1	12.9	24.3	23.9	24.7	26.3	26.7	42.0	42.7	17.3	19.6	17.6	24.7	24.7
Fragmented BUSCOs (%)	34.5	18.8	2.0	12.9	8.6	2.4	2.7	1.6	0.8	0.8	1.2	2.4	1.2	0.8	0.8	8.6	2.7	0.4	0.4	0.4	2.4	0.0	0.4	0.0	0.0	3.1	1.2	0.4	0.4	0.4
Missing BUSCOs (%)	9.4	35.7	13.7	20.1	42.0	0.3	0.8	0.4	0.0	0.0	1.9	1.9	1.9	1.6	1.2	7.5	0.8	0.8	0.4	0.4	1.5	1.2	0.4	0.4	0.4	6.7	6.7	5.9	5.1	5.1
